# Supplementary material for: Global Analysis of the Specificities and Targets of Endoribonucleases from Escherichia coli Toxin-Antitoxin Systems
Source: mBio. 2021 Sep 21;12(5):e02012-21. doi: 10.1128/mBio.02012-21 (PMC8546651; doi:10.1128/mBio.02012-21)
Supplement: TABLE S2 [file mbio.02012-21-st002.xlsx]

## Sheet: Sheet1
Table S2 - Primers
Number (oPCf##)	Sequence	Protocol Step	Barcode Info	Purpose
107	CAGACGTGTGCTCTTCCGATCTTGTCGGAGTNNNNNNN	RT1	TGTCGGAGT	Random RT Primer / inline barcode
108	CAGACGTGTGCTCTTCCGATCTCCATAATATNNNNNNN	RT1	CCATAATAT	Random RT Primer / inline barcode
109	CAGACGTGTGCTCTTCCGATCTGCGGCTCTTNNNNNNN	RT1	GCGGCTCTT	Random RT Primer / inline barcode
110	CAGACGTGTGCTCTTCCGATCTCACATCGCTNNNNNNN	RT1	CACATCGCT	Random RT Primer / inline barcode
111	CAGACGTGTGCTCTTCCGATCTTTATCCTGTNNNNNNN	RT1	TTATCCTGT	Random RT Primer / inline barcode
112	CAGACGTGTGCTCTTCCGATCTCACGTGAATNNNNNNN	RT1	CACGTGAAT	Random RT Primer / inline barcode
121	CAGACGTGTGCTCTTCCGATCTTGGTATCATNNNNNNN	RT1	TGGTATCAT	Random RT Primer / inline barcode
122	CAGACGTGTGCTCTTCCGATCTATCCAACTTNNNNNNN	RT1	ATCCAACTT	Random RT Primer / inline barcode
123	CAGACGTGTGCTCTTCCGATCTAAAAGGGCTNNNNNNN	RT1	AAAAGGGCT	Random RT Primer / inline barcode
124	CAGACGTGTGCTCTTCCGATCTGGAGTAGCTNNNNNNN	RT1	GGAGTAGCT	Random RT Primer / inline barcode
125	CAGACGTGTGCTCTTCCGATCTCTCTTTCGTNNNNNNN	RT1	CTCTTTCGT	Random RT Primer / inline barcode
126	CAGACGTGTGCTCTTCCGATCTTAGTTCATTNNNNNNN	RT1	TAGTTCATT	Random RT Primer / inline barcode
127	CAGACGTGTGCTCTTCCGATCTGTGCAGTGTNNNNNNN	RT1	GTGCAGTGT	Random RT Primer / inline barcode
128	CAGACGTGTGCTCTTCCGATCTTATGAGCGTNNNNNNN	RT1	TATGAGCGT	Random RT Primer / inline barcode
129	CAGACGTGTGCTCTTCCGATCTGCCTGCACTNNNNNNN	RT1	GCCTGCACT	Random RT Primer / inline barcode
130	CAGACGTGTGCTCTTCCGATCTACACTCTTTNNNNNNN	RT1	ACACTCTTT	Random RT Primer / inline barcode
131	CAGACGTGTGCTCTTCCGATCTACGTGGTCTNNNNNNN	RT1	ACGTGGTCT	Random RT Primer / inline barcode
132	CAGACGTGTGCTCTTCCGATCTGAGTTTAGTNNNNNNN	RT1	GAGTTTAGT	Random RT Primer / inline barcode
133	CAGACGTGTGCTCTTCCGATCTGTAGATGATNNNNNNN	RT1	GTAGATGAT	Random RT Primer / inline barcode
134	CAGACGTGTGCTCTTCCGATCTCACGCATGTNNNNNNN	RT1	CACGCATGT	Random RT Primer / inline barcode
135	CAGACGTGTGCTCTTCCGATCTGCCAACCATNNNNNNN	RT1	GCCAACCAT	Random RT Primer / inline barcode
136	CAGACGTGTGCTCTTCCGATCTCTACCTATTNNNNNNN	RT1	CTACCTATT	Random RT Primer / inline barcode
137	CAGACGTGTGCTCTTCCGATCTAATCGTCCTNNNNNNN	RT1	AATCGTCCT	Random RT Primer / inline barcode
138	CAGACGTGTGCTCTTCCGATCTTAGGCCGATNNNNNNN	RT1	TAGGCCGAT	Random RT Primer / inline barcode
42	AAGCAGTGGTATCAACGCAGAGTGAATrGrG+G	RT2	N/A	Template Switching Primer
39	AATGATACGGCGACCACCGAGATCTACACAAGCAGTGGTATCAACGCAGAGTG	Amplification	N/A	Trial and Final PCR Primer, Template Switching Side (adds i5 Illumina handle)
161	CAAGCAGAAGACGGCATACGAGATCGAGTAATGTGACTGGAGTTCAGACGTGTGCTCTTCCGATCT	Amplification	ATTACTCG	Trial and Final PCR Primer, RT Primer (adds i7 barcode and Illumina handle)
162	CAAGCAGAAGACGGCATACGAGATTCTCCGGAGTGACTGGAGTTCAGACGTGTGCTCTTCCGATCT	Amplification	TCCGGAGA	Trial and Final PCR Primer, RT Primer (adds i7 barcode and Illumina handle)
163	CAAGCAGAAGACGGCATACGAGATAATGAGCGGTGACTGGAGTTCAGACGTGTGCTCTTCCGATCT	Amplification	CGCTCATT	Trial and Final PCR Primer, RT Primer (adds i7 barcode and Illumina handle)
164	CAAGCAGAAGACGGCATACGAGATGGAATCTCGTGACTGGAGTTCAGACGTGTGCTCTTCCGATCT	Amplification	GAGATTCC	Trial and Final PCR Primer, RT Primer (adds i7 barcode and Illumina handle)
165	CAAGCAGAAGACGGCATACGAGATTTCTGAATGTGACTGGAGTTCAGACGTGTGCTCTTCCGATCT	Amplification	ATTCAGAA	Trial and Final PCR Primer, RT Primer (adds i7 barcode and Illumina handle)
166	CAAGCAGAAGACGGCATACGAGATACGAATTCGTGACTGGAGTTCAGACGTGTGCTCTTCCGATCT	Amplification	GAATTCGT	Trial and Final PCR Primer, RT Primer (adds i7 barcode and Illumina handle)
167	CAAGCAGAAGACGGCATACGAGATAGCTTCAGGTGACTGGAGTTCAGACGTGTGCTCTTCCGATCT	Amplification	CTGAAGCT	Trial and Final PCR Primer, RT Primer (adds i7 barcode and Illumina handle)
168	CAAGCAGAAGACGGCATACGAGATGCGCATTAGTGACTGGAGTTCAGACGTGTGCTCTTCCGATCT	Amplification	TAATGCGC	Trial and Final PCR Primer, RT Primer (adds i7 barcode and Illumina handle)
169	CAAGCAGAAGACGGCATACGAGATCATAGCCGGTGACTGGAGTTCAGACGTGTGCTCTTCCGATCT	Amplification	CGGCTATG	Trial and Final PCR Primer, RT Primer (adds i7 barcode and Illumina handle)
170	CAAGCAGAAGACGGCATACGAGATTTCGCGGAGTGACTGGAGTTCAGACGTGTGCTCTTCCGATCT	Amplification	TCCGCGAA	Trial and Final PCR Primer, RT Primer (adds i7 barcode and Illumina handle)
171	CAAGCAGAAGACGGCATACGAGATGCGCGAGAGTGACTGGAGTTCAGACGTGTGCTCTTCCGATCT	Amplification	TCTCGCGC	Trial and Final PCR Primer, RT Primer (adds i7 barcode and Illumina handle)
172	CAAGCAGAAGACGGCATACGAGATCTATCGCTGTGACTGGAGTTCAGACGTGTGCTCTTCCGATCT	Amplification	AGCGATAG	Trial and Final PCR Primer, RT Primer (adds i7 barcode and Illumina handle)
40	ACACAAGCAGTGGTATCAACGCAGAGTGAATGGG	Sequencing	N/A	Custom Read 1 Sequencing Primer
